# Supplementary material for: Multielemental Analysis of Bee Pollen, Propolis, and Royal Jelly Collected in West-Central Poland
Source: Molecules. 2021 Apr 21;26(9):2415. doi: 10.3390/molecules26092415 (PMC8122449; doi:10.3390/molecules26092415)
Supplement: Supplementary file 1 [file molecules-26-02415-s001.zip]

Archive with 1 entries (1 files):
- molecules-1178358-supplementary.pdf
